# Supplementary material for: Preclinical Pharmacokinetics and Acute Toxicity in Rats of 5-{[(2E)-3-Bromo-3-carboxyprop-2-enoyl]amino}-2-hydroxybenzoic Acid: A Novel 5-Aminosalicylic Acid Derivative with Potent Anti-Inflammatory Activity
Source: Molecules. 2021 Nov 11;26(22):6801. doi: 10.3390/molecules26226801 (PMC8617944; doi:10.3390/molecules26226801)
Supplement: Supplementary file 1 [file molecules-26-06801-s001.zip]

Archive with 8 entries (8 files):
- Supplementary Materials/File S1.xlsx
- Supplementary Materials/File S2.xlsx
- Supplementary Materials/File S3.xlsx
- Supplementary Materials/File S4.xlsx
- Supplementary Materials/File S5.xlsx
- Supplementary Materials/File S6.xlsx
- Supplementary Materials/File S7.xlsx
- Supplementary Materials/File S8.xlsx
