# Supplementary material for: Preclinical Pharmacokinetics and Acute Toxicity in Rats of 5-{[(2E)-3-Bromo-3-carboxyprop-2-enoyl]amino}-2-hydroxybenzoic Acid: A Novel 5-Aminosalicylic Acid Derivative with Potent Anti-Inflammatory Activity
Source: Molecules. 2021 Nov 11;26(22):6801. doi: 10.3390/molecules26226801 (PMC8617944; doi:10.3390/molecules26226801)
Supplement: Supplementary file 1 [file molecules-26-06801-s001.zip › Supplementary Materials/File S1.xlsx]

## Sheet: Plasma Calibration Curves
	File 1. Linearity. Plasma Calibration Curves
	Concentración (µg/mL)	Curve 1 (Area)	Curve 2 (Area)	Curve 3 (Area)	Average Calibration Curve	Standard deviation	Coefficient of Variation C.V. ( %)	Standard error
	0.1	1314	1261	1228	1267.67	43.3859	3.4225	25.0785
	0.5	6558	6503	5924	6328.33	351.241	5.55029	203.03
	1	13540	12772	11755	12689	895.39	7.05643	517.566
	5	72532	75861	65494	71295.7	5292.93	7.42391	3059.49
	10	143949	144145	130119	139404	8041.93	5.76878	4648.52
	50	755490	811864	726723	764692	43310	5.66372	25034.7
	100	1532759	1708764	1547416	1596313	97660.8	6.1179	56451.3
	Curve	Slope	Intercept	R2
	1	15327	3898.1	0.9999
	2	17040	11111	0.9994
	3	15413	11297	0.9991
	Average	15926.7	8768.7	0.9996
	Standard deviation	965.133	4219.09	0.000404145
	Standard error	557.881	2438.78	0.00023361
