# Supplementary material for: Preclinical Pharmacokinetics and Acute Toxicity in Rats of 5-{[(2E)-3-Bromo-3-carboxyprop-2-enoyl]amino}-2-hydroxybenzoic Acid: A Novel 5-Aminosalicylic Acid Derivative with Potent Anti-Inflammatory Activity
Source: Molecules. 2021 Nov 11;26(22):6801. doi: 10.3390/molecules26226801 (PMC8617944; doi:10.3390/molecules26226801)
Supplement: Supplementary file 1 [file molecules-26-06801-s001.zip › Supplementary Materials/File S3.xlsx]

## Sheet: LOD
	File 3. Limit of Detection (LOD)
	Concentration (µg/mL)	Curve 1	Curve 2	Curve 3	Average Calibration Curve	Standard deviation	Coefficient of Variation C. V. (%)	Standard error
		(Area)
	0.5	6558	6503	5924	6328.33	351.241	5.55029	203.03
	The LOD was established as 0.5 µg/mL with a C.V. of 5.6 %
	Curve	Slope	Intercept	R2
	1	15327	3898.1	0.9999
	2	17040	11111	0.9994
	3	15413	11297	0.9991
	Average	15926.7	8768.7	0.9996
	Standard deviation	965.133	4219.09	0.000404145
	Standard error	557.881	2438.78	0.00023361
	Lower limit of quantification (LLOQ)
	The concentration of 0.1 µg / mL was established as the Lower limit of quantification (LLOQ) using the calibration curves, where the average recovery value was ± 20% of the nominal value with a coefficient of variation (C.V.) ≤ 20%
