# Supplementary material for: Preclinical Pharmacokinetics and Acute Toxicity in Rats of 5-{[(2E)-3-Bromo-3-carboxyprop-2-enoyl]amino}-2-hydroxybenzoic Acid: A Novel 5-Aminosalicylic Acid Derivative with Potent Anti-Inflammatory Activity
Source: Molecules. 2021 Nov 11;26(22):6801. doi: 10.3390/molecules26226801 (PMC8617944; doi:10.3390/molecules26226801)
Supplement: Supplementary file 1 [file molecules-26-06801-s001.zip › Supplementary Materials/File S4.xlsx]

## Sheet: Standard Calibration Curves
	File 4: Standard Calibration Curves
	Concentración (µg/mL)	Curve 1 (Area)	Curve 2 (Area)	Curve 3 (Area)	Average Calibration Curve	Standard deviation	Coefficient of Variation C.V. ( %)	Standard error
	0.1	1994	2186	1968	2049.33	119.069	5.81011	68.8258
	0.5	10337	10125	12824	11095.3	1500.82	13.5266	867.524
	1	20699	21811	23492	22000.7	1406.13	6.39129	812.79
	5	102112	111857	117385	110451	7732.92	7.0012	4469.9
	10	200554	214924	223706	213061	11687.9	5.48568	6755.98
	50	986349	1061832	1132507	1.06023e+06	73092.2	6.894	42249.8
	100	1872781	2123216	2302169	2.09939e+06	215683	10.2736	124672
	Curve	Slope	Intercept	R2
	1	18831	8219.9	0.9994
	2	21216	1624.8	1
	3	22967	1751.8	0.9999
	Average	21005	2697.6	1
	Standard deviation	2076.08	3771.56	0.000321455
	Standard error	1200.05	2180.09	0.000185812
