# Supplementary material for: Preclinical Pharmacokinetics and Acute Toxicity in Rats of 5-{[(2E)-3-Bromo-3-carboxyprop-2-enoyl]amino}-2-hydroxybenzoic Acid: A Novel 5-Aminosalicylic Acid Derivative with Potent Anti-Inflammatory Activity
Source: Molecules. 2021 Nov 11;26(22):6801. doi: 10.3390/molecules26226801 (PMC8617944; doi:10.3390/molecules26226801)
Supplement: Supplementary file 1 [file molecules-26-06801-s001.zip › Supplementary Materials/File S5.xlsx]

## Sheet: Concentration-time curve i.g.
	File 5. Plasma concentration-time curve of compound C1 in rats. The concentration-time curve in plasma were performed by administering compound C1 to groups of rats (n = 6 each group) by route i.g.
	Time (minutes)	Concentration (µg/mL)						Average Concentration (µg/mL)	Standard deviation	Standard error
		Rat 1	Rat 2	Rat 3	Rat 4	Rat 5	Rat 6
	5	2.22801	1.06928	2.64849	2.42635	2.83792	1.84181	2.17531	0.64238	0.160595
	10	2.41059	1.06489	2.90717	2.57478	2.53284	1.81111	2.2169	0.668383	0.167096
	20	2.19699	1.98484	2.91326	2.70544	3.24314	2.26455	2.55137	0.48209	0.120523
	30	2.63317	1.638	2.21677	2.81877	3.6726	1.75466	2.45566	0.756482	0.189121
	45	1.76383	1.27209	2.19957	2.24628	3.51362	1.69181	2.11453	0.773751	0.193438
	60	1.97328	1.29594	2.10915	2.25852	3.65489	1.58307	2.14581	0.819768	0.204942
	90	0.855685	1.0215	1.49328	1.86291	4.5415	1.31698	1.84864	1.36607	0.341518
	120	0.580806	0.724148	1.95928	1.40576	3.18444	1.20151	1.50932	0.958393	0.239598
	180	0	0.72308	0.672851	1.0885	2.2594	1.2206	0.994072	0.75181	0.187952
	240	0	0	0	1.10011	1.73991	1.14733	0.664558	0.762111	0.190528
	300	0	0	0	0.920104	1.44519	0.618039	0.492769	0.610068	0.152517
	360	0	0	0	0.908489	1.13333	0	0.340303	0.531967	0.132992
	540	0	0	0	0.817762	0	0	0.136294	0.33385	0.0834625
	600	0	0	0	0	0	0	0	0	0
	720	0	0	0	0	0	0	0	0	0
