# Supplementary material for: Preclinical Pharmacokinetics and Acute Toxicity in Rats of 5-{[(2E)-3-Bromo-3-carboxyprop-2-enoyl]amino}-2-hydroxybenzoic Acid: A Novel 5-Aminosalicylic Acid Derivative with Potent Anti-Inflammatory Activity
Source: Molecules. 2021 Nov 11;26(22):6801. doi: 10.3390/molecules26226801 (PMC8617944; doi:10.3390/molecules26226801)
Supplement: Supplementary file 1 [file molecules-26-06801-s001.zip › Supplementary Materials/File S6.xlsx]

## Sheet: Concentration-time curve i.p.
	File 6. Plasma concentration-time curve of compound C1 in rats. The concentration-time curve in plasma were performed by administering compound C1 to groups of rats (n = 6 each group) by route i.p.
	Time (minutes)	Concentration (µg/mL)						Average Concentration (µg/mL)	Standard deviation	Standard error
		Rat 1	Rat 2	Rat 3	Rat 4	Rat 5	Rat 6
	5	19.3	7.12994	18.6368	19.2768	27.99	6.52832	15.9124	9.08025	4.05368
	10	1.87	10.0734	25.5873	23.479	28.4577	16.2588	17.6211	10.2189	4.17097
	20	11.086	11.741	26.1882	23.4992	27.2415	19.1298	19.8143	7.088	2.89306
	30	14.8817	11.1195	27.7771	24.2008	24.4375	16.8831	19.8833	6.51942	2.66099
	45	19.2043	12.4798	25.6489	17.9118	19.2674	11.963	17.7459	5.06163	2.06597
	60	19.8095	12.1861	20.9418	14.3392	14.9109	8.71586	15.1506	4.60769	1.88069
	90	15.7609	11.3452	14.3494	10.2571	9.00964	6.43433	11.1928	3.43919	1.40375
	120	11.535	12.0223	9.79378	9.542	5.22776	5.75347	8.97905	2.87233	1.17238
	180	4.99093	7.71285	5.08511	5.85864	3.06162	4.51745	5.20443	1.53906	0.628187
	240	2.45	4.33569	2.43018	3.35019	1.30429	3.21112	2.92629	1.01235	0.45194
	300	0	0	0	0	0	0	0	0	0
	360	0	0	0	0	0	0	0	0	0
	540	0	0	0	0	0	0	0	0	0
	720	0	0	0	0	0	0	0	0	0
	720	0	0	0	0	0	0	0	0	0
