# Supplementary material for: Preclinical Pharmacokinetics and Acute Toxicity in Rats of 5-{[(2E)-3-Bromo-3-carboxyprop-2-enoyl]amino}-2-hydroxybenzoic Acid: A Novel 5-Aminosalicylic Acid Derivative with Potent Anti-Inflammatory Activity
Source: Molecules. 2021 Nov 11;26(22):6801. doi: 10.3390/molecules26226801 (PMC8617944; doi:10.3390/molecules26226801)
Supplement: Supplementary file 1 [file molecules-26-06801-s001.zip › Supplementary Materials/File S7.xlsx]

## Sheet: Concentration-time curve i.v.
	File 7. Plasma concentration-time curve of compound C1 in rats. The concentration-time curve in plasma were performed by administering compound C1 to groups of rats (n = 6 each group) by route i.v.
	Time (minutes)	Concentration (µg/mL)						Average Concentration (µg/mL)	Standard deviation	Standard error
		Rat 1	Rat 2	Rat 3	Rat 4	Rat 5	Rat 6
	5	9.46076	10.5795	13.4463	12.7813	6.11562	10.6	10.4973	2.61551	1.16764
	10	6.50747	8.1845	10.4059	9.21972	4.68622	7.9	7.8173	2.01636	0.90016
	20	5.61314	4.7119	7.76427	8.2223	3.57032	6	5.98032	1.77545	0.792611
	30	5.17527	4.53686	7.53711	6.66105	2.57974	5.3	5.29834	1.72365	0.769487
	45	4.49485	3.3338	5.76678	5.41335	1.92042	4.23	4.1932	1.41148	0.630125
	60	4.15574	4.11901	5.48167	5.26154	1.04944	4	4.01123	1.58305	0.706719
	90	3.2	2.3	5.37813	4.5	1	3.8	3.36302	1.56747	0.699763
	120	2.8435	1.18513	2.48989	2.3	0.8	3.4	2.16975	0.993239	0.44341
	180	1.87239	1.29594	1.8	1.6	0.73	1.45	1.45806	0.41597	0.185701
	240	1.8	1.23944	1.65	1.5	0.62	1.34	1.35824	0.414685	0.185127
	300	1.28929	1.16729	1.7	1.27	0.51	1.2	1.18943	0.384544	0.171672
	360	1.00424	0.9	0.8	0.72	0.4	0.71	0.755706	0.207095	0.0924531
	540	0	0	0	0	0	0	0	0	0
	720	0	0	0	0	0	0	0	0	0
	720	0	0	0	0	0	0	0	0	0
