# Supplementary material for: Preclinical Pharmacokinetics and Acute Toxicity in Rats of 5-{[(2E)-3-Bromo-3-carboxyprop-2-enoyl]amino}-2-hydroxybenzoic Acid: A Novel 5-Aminosalicylic Acid Derivative with Potent Anti-Inflammatory Activity
Source: Molecules. 2021 Nov 11;26(22):6801. doi: 10.3390/molecules26226801 (PMC8617944; doi:10.3390/molecules26226801)
Supplement: Supplementary file 1 [file molecules-26-06801-s001.zip › Supplementary Materials/File S8.xlsx]

## Sheet: Distribution
	File 8. Distribution
	Tissue	Concentration (µg/mL) at 10 minutes				Standard deviation	Standard error		Tissue	Average Concentration (µg/mL)
		Rat 1	Rat 2	Rat 3	Average					10 min	30 min	90 min	3 h	6 h
	Brain	4.10834	2.75881	4.34768	3.73827	0.856645	0.285548		Brain	3.73827	3.50136	3.4225	2.78277	2.47131
	Muscle	4.80464	3.80213	5.56793	4.7249	0.8856	0.2952		Muscle	4.7249	3.79426	3.34728	2.68819	2.48834
	Testis	13.3352	5.66588	10.6751	9.89206	3.89415	1.29805		Testis	9.89206	3.75828	3.99907	3.01211	3.09909
	Small intestine	34.8451	19.6887	40.1243	31.5527	10.6082	3.53606		Small intestine	31.5527	15.6841	15.8146	14.8448	10.1276
	Colon	14.1515	7.45486	9.44092	10.3491	3.43947	1.14649		Colon	10.3491	7.62917	6.28175	5.71647	6.00191
	Stomach	24.1178	10.2752	20.5286	18.3072	7.18365	2.39455		Stomach	18.3072	10.2274	7.85332	6.41137	4.70818
	Liver	4.43169	5.07117	4.42095	4.64127	0.372342	0.124114		Liver	4.64127	6.44584	4.42171	4.86326	4.15059
	Kidney	14.1255	11.2065	22.6123	15.9814	5.92505	1.97502		Kidney	15.9814	6.86437	4.81035	4.74355	4.09827
	Hearth	8.04028	1.25601	12.4196	7.23862	5.62479	1.87493		Hearth	7.23862	3.61726	3.20765	2.86956	2.68422
	Spleen	30.0495	22.5526	42.7417	31.7813	10.2054	3.40179		Spleen	31.7813	17.1704	11.6514	8.73218	7.82115
	Lung	23.2706	6.18004	17.6613	15.704	8.7118	2.90393		Lung	15.704	10.7433	7.36162	7.23939	6.30666
	Tissue	Concentration (µg/mL) at 30 minutes				Standard deviation	Standard error
		Rat 1	Rat 2	Rat 3	Average
	Brain	3.2098	4.06451	3.22977	3.50136	0.487807	0.162602
	Muscle	3.40852	3.95847	4.01579	3.79426	0.335287	0.111762
	Testis	4.0458	4.78957	2.43947	3.75828	1.20114	0.40038
	Small intestine	18.2799	23.8731	4.89913	15.6841	9.74972	3.24991
	Colon	10.5517	8.47708	3.85876	7.62917	3.42607	1.14202
	Stomach	13.0462	11.8252	5.81079	10.2274	3.87333	1.29111
	Liver	5.80094	7.17081	6.36576	6.44584	0.688439	0.22948
	Kidney	6.12799	9.05949	5.40563	6.86437	1.93504	0.645012
	Hearth	3.80433	4.41687	2.6306	3.61726	0.907711	0.30257
	Spleen	20.9524	15.5711	14.9877	17.1704	3.28826	1.09609
	Lung	14.6378	6.70399	10.8881	10.7433	3.96886	1.32295
	Tissue	Concentration (µg/mL) at 90 minutes				Standard deviation	Standard error
		Rat 1	Rat 2	Rat 3	Average
	Brain	3.1192	3.34592	3.80238	3.4225	0.347968	0.115989
	Muscle	3.20905	3.25538	3.57742	3.34728	0.200643	0.0668811
	Testis	2.71216	5.81387	3.47118	3.99907	1.61684	0.538945
	Small intestine	15.1278	14.1374	18.1787	15.8146	2.10639	0.702129
	Colon	4.16698	7.89455	6.78373	6.28175	1.91381	0.637938
	Stomach	10.3719	8.40036	4.78775	7.85332	2.83196	0.943986
	Liver	2.60065	5.58219	5.08228	4.42171	1.59677	0.532256
	Kidney	3.60611	6.12027	4.70468	4.81035	1.26041	0.420135
	Hearth	2.70876	3.94685	2.96732	3.20765	0.653094	0.217698
	Spleen	5.54269	17.0574	12.3541	11.6514	5.7894	1.9298
	Lung	3.99915	13.3251	4.76063	7.36162	5.17852	1.72617
	Tissue	Concentration (µg/mL) at 3 h				Standard deviation	Standard error
		Rat 1	Rat 2	Rat 3	Average
	Brain	3.19743	1.94773	3.20315	2.78277	0.723171	0.241057
	Muscle	3.00612	2.41467	2.64378	2.68819	0.298215	0.0994049
	Testis	3.11242	2.75692	3.16698	3.01211	0.222674	0.0742247
	Small intestine	14.2109	15.4201	14.9035	14.8448	0.606763	0.202254
	Colon	3.57704	6.07889	7.49347	5.71647	1.98321	0.66107
	Stomach	3.68227	8.47978	7.07205	6.41137	2.46605	0.822017
	Liver	5.03519	2.57522	6.97937	4.86326	2.20711	0.735702
	Kidney	4.1558	3.31522	6.75962	4.74355	1.79585	0.598615
	Hearth	2.47991	2.17081	3.95796	2.86956	0.955171	0.31839
	Spleen	10.3735	4.71203	11.111	8.73218	3.50103	1.16701
	Lung	3.86862	7.8845	9.96506	7.23939	3.099	1.033
	Tissue	Concentration (µg/mL) at 6 h				Standard deviation	Standard error
		Rat 1	Rat 2	Rat 3	Average
	Brain	2.22311	2.96142	2.22939	2.47131	0.42446	0.141487
	Muscle	0.550543	2.55255	4.36193	2.48834	1.90651	0.635502
	Testis	2.11575	3.09672	4.08479	3.09909	0.984525	0.328175
	Small intestine	9.09905	14.098	7.18575	10.1276	3.56909	1.1897
	Colon	2.21903	12.5596	3.22713	6.00191	5.70143	1.90048
	Stomach	2.6402	7.39188	4.09245	4.70818	2.43494	0.811648
	Liver	2.48424	6.34121	3.62633	4.15059	1.98121	0.660404
	Kidney	2.53422	5.6974	4.06319	4.09827	1.58188	0.527294
	Hearth	2.42114	3.3566	2.27491	2.68422	0.586871	0.195624
	Spleen	4.98346	13.9938	4.48619	7.82115	5.35146	1.78382
	Lung	3.03789	4.34988	11.5322	6.30666	4.57276	1.52425
